# Supplementary material for: Self-Healing Iron Oxide Polyelectrolyte Nanocomposites: Influence of Particle Agglomeration and Water on Mechanical Properties
Source: Nanomaterials (Basel). 2023 Nov 21;13(23):2983. doi: 10.3390/nano13232983 (PMC10708423; doi:10.3390/nano13232983)
Supplement: Supplementary file 1 [file nanomaterials-13-02983-s001.zip]

Archive with 1 entries (1 files):
- nanomaterials-2721002-supplementary.pdf
